# Supplementary material for: Adsorption of Different Pollutants by Using Microplastic with Different Influencing Factors and Mechanisms in Wastewater: A Review
Source: Nanomaterials (Basel). 2022 Jun 30;12(13):2256. doi: 10.3390/nano12132256 (PMC9268391; doi:10.3390/nano12132256)
Supplement: Supplementary file 1 [file nanomaterials-12-02256-s001.zip]

Archive with 1 entries (1 files):
- nanomaterials-1780412-supplementary.pdf
